# Supplementary material for: Association of Coffee and Energy Drink Intake with Suicide Attempts and Suicide Ideation: A Systematic Review and Meta-Analysis
Source: Nutrients. 2025 Jun 2;17(11):1911. doi: 10.3390/nu17111911 (PMC12157705; doi:10.3390/nu17111911)
Supplement: Supplementary file 1 [file nutrients-17-01911-s001.zip]

Archive with 1 entries (1 files):
- nutrients-3660723-supplementary.pdf
